# Supplementary material for: Volatile Metabolome and Aroma Differences of Six Cultivars of Prunus mume Blossoms
Source: Plants (Basel). 2023 Jan 9;12(2):308. doi: 10.3390/plants12020308 (PMC9863704; doi:10.3390/plants12020308)
Supplement: Supplementary file 1 [file plants-12-00308-s001.zip]

Archive with 1 entries (1 files):
- plants-2120765-supplementary.pdf
